# Supplementary material for: Molecular correlates of immune cytolytic subgroups in colorectal cancer by integrated genomics analysis
Source: NAR Cancer. 2021 Mar 2;3(1):zcab005. doi: 10.1093/narcan/zcab005 (PMC8210146; doi:10.1093/narcan/zcab005)
Supplement: zcab005_Supplemental_Files [file zcab005_supplemental_files.zip]

Archive with 3 entries (3 files):
- Supplementary data.pdf
- Table S1.xlsx
- Table S2.xlsx
