# Supplementary material for: Molecular correlates of immune cytolytic subgroups in colorectal cancer by integrated genomics analysis
Source: NAR Cancer. 2021 Mar 2;3(1):zcab005. doi: 10.1093/narcan/zcab005 (PMC8210146; doi:10.1093/narcan/zcab005)
Supplement: zcab005_Supplemental_Files [file zcab005_supplemental_files.zip › Table S1.xlsx]

## Sheet: TCGA-COAD_Rainfall plots
Chromosome	Start_Position	End_Position	nMuts	Avg_intermutation_dist	Size	Tumor_Sample_Barcode	Tumor_Sample_Barcode	C>A	C>G	C>T	T>A	T>C	T>G	Filter	CYT (high/low)
5	140796909	141210987	12	37643.4	414078	TCGA-5M-AAT6-01A-11D-A40P-10	TCGA-5M-AAT6	1		8	1	1	1	.	CYT-high
4	9755014	159339317	55	2.77008e+06	149584303	TCGA-A6-5665-01B-03D-2298-08	TCGA-A6-5665	11	3	23	2	15	1	.
5	141096644	141662093	14	43496.1	565449	TCGA-A6-5665-01B-03D-2298-08	TCGA-A6-5665	1	NA	9	NA	3	1	.
5	140797197	141490892	19	38538.6	693695	TCGA-AA-3492-01A-01D-1408-10	TCGA-AA-3492			17		2		.	CYT-high
5	140803101	141432503	17	39337.6	629402	TCGA-AA-3672-01A-01W-0900-09	TCGA-AA-3672	2		13		2		.	CYT-high
2	178533088	178675094	12	12909.6	142006	TCGA-AA-3715-01A-01W-0900-09	TCGA-AA-3715	1		5	2	3	1	.	CYT-high
2	178533088	178675094	12	12909.6	142006	TCGA-AA-3715-01A-01W-0900-09	TCGA-AA-3715	1		5	2	3	1	.	CYT-high
5	140786630	141491543	33	22028.5	704913	TCGA-AA-3864-01A-01D-1981-10	TCGA-AA-3864	3		27		3		.
2	178539573	178793479	23	11541.2	253906	TCGA-AA-3977-01A-01D-1981-10	TCGA-AA-3977	13		4	1	4	1	.	CYT-high
13	102730650	102748832	12	1652.91	18182	TCGA-AA-3977-01A-01D-1981-10	TCGA-AA-3977	6		1	NA	2	3	.	CYT-high
19	8937249	8977941	16	2712.8	40692	TCGA-AA-3977-01A-01D-1981-10	TCGA-AA-3977	14		2	NA	NA	NA	.	CYT-high
5	140668773	141431823	35	22442.7	763050	TCGA-AA-3984-01A-02D-1981-10	TCGA-AA-3984	5		18	1	5	6	.	CYT-high
5	140786740	143400339	51	52272	2613599	TCGA-AA-A00N-01A-02D-A17O-10	TCGA-AA-A00N	8		30		4	9	.
2	178528593	178837423	38	8346.76	308830	TCGA-AA-A010-01A-01D-A17O-10	TCGA-AA-A010	16		9	1	5	7	.
5	140787270	141671360	50	18042.7	884090	TCGA-AA-A010-01A-01D-A17O-10	TCGA-AA-A010	13		31	NA	3	3	.
16	3300458	3393701	6	18648.6	93243	TCGA-AA-A010-01A-01D-A17O-10	TCGA-AA-A010	2		2	NA	1	1	.
18	28651781	28652567	6	157.2	786	TCGA-AA-A010-01A-01D-A17O-10	TCGA-AA-A010	3		NA	1	NA	2	PASS
18	67512325	67513614	6	257.8	1289	TCGA-AA-A010-01A-01D-A17O-10	TCGA-AA-A010	4		NA	NA	2	NA	PASS
19	8883748	8967099	19	4630.61	83351	TCGA-AA-A010-01A-01D-A17O-10	TCGA-AA-A010	8		3	1	7	NA	.
8	3188894	143817114	38	3.80076e+06	140628220	TCGA-AD-6895-01A-11D-1924-10	TCGA-AD-6895	3	1	26	3	5		.	CYT-high
5	139378649	141418685	16	136002	2040036	TCGA-AM-5821-01A-01D-1650-10	TCGA-AM-5821	3	1	8		4	NA	.	CYT-high
23	86714660	93388819	6	1.33483e+06	6674159	TCGA-AM-5821-01A-01D-1650-10	TCGA-AM-5821	1	1	1		2	1	.	CYT-high
2	177551429	178741162	27	45759	1189733	TCGA-AZ-4315-01A-01D-1408-10	TCGA-AZ-4315	6	NA	10		5	6	.
5	140795532	141896554	44	25605.2	1101022	TCGA-AZ-4315-01A-01D-1408-10	TCGA-AZ-4315	7	1	29		5	2	.
14	21564748	104701525	34	2.5193e+06	83136777	TCGA-AZ-6601-01A-11D-1771-10	TCGA-AZ-6601	6		23	1	3	1	.	CYT-high
2	178461171	178790052	41	8222.02	328881	TCGA-CA-6717-01A-11D-1835-10	TCGA-CA-6717	21	1	7	1	6	5	.	CYT-high
7	48249232	64522331	45	369843	16273099	TCGA-CA-6717-01A-11D-1835-10	TCGA-CA-6717	15	NA	14	NA	3	13	.	CYT-high
13	102729719	102807509	21	3889.5	77790	TCGA-CA-6717-01A-11D-1835-10	TCGA-CA-6717	10	NA	1	NA	4	6	.	CYT-high
19	8936807	8979596	19	2377.17	42789	TCGA-CA-6717-01A-11D-1835-10	TCGA-CA-6717	10	NA	3	1	2	3	.	CYT-high
2	201726835	202035915	7	51513.3	309080	TCGA-CK-4951-01A-01D-1408-10	TCGA-CK-4951	NA	1	5	NA	1	NA	.	CYT-high
3	47417694	57502453	62	165324	10084759	TCGA-CK-4951-01A-01D-1408-10	TCGA-CK-4951	1	2	48	6	5	NA	.	CYT-high
3	195779103	195785619	6	1303.2	6516	TCGA-CK-4951-01A-01D-1408-10	TCGA-CK-4951	NA	NA	5	1	NA	NA	.	CYT-high
4	2931396	185146814	96	1.91806e+06	182215418	TCGA-CK-4951-01A-01D-1408-10	TCGA-CK-4951	6	7	47	16	19	1	.	CYT-high
5	138466892	141385032	38	78868.6	2918140	TCGA-CK-4951-01A-01D-1408-10	TCGA-CK-4951	3	2	24	4	4	1	.	CYT-high
6	30335874	56171028	72	363875	25835154	TCGA-CK-4951-01A-01D-1408-10	TCGA-CK-4951	3	5	50	8	5	1	.	CYT-high
9	1056497	121760024	90	1.35622e+06	120703527	TCGA-CK-4951-01A-01D-1408-10	TCGA-CK-4951	7	2	47	14	17	3	.	CYT-high
14	24337136	100148997	55	1.40392e+06	75811861	TCGA-CK-4951-01A-01D-1408-10	TCGA-CK-4951	4	4	29	4	14	NA	.	CYT-high
21	36246588	36709199	8	66087.3	462611	TCGA-CK-4951-01A-01D-1408-10	TCGA-CK-4951	NA	NA	7	1	NA	NA	.	CYT-high
23	71610755	153725472	74	1.12486e+06	82114717	TCGA-CK-4951-01A-01D-1408-10	TCGA-CK-4951	7	3	38	14	11	1	.	CYT-high
5	129704337	142314851	15	900751	12610514	TCGA-CM-4743-01A-01D-1719-10	TCGA-CM-4743	1		10	1	2	1	.	CYT-high
14	24573757	104104329	23	3615026	79530572	TCGA-CM-5861-01A-01D-1650-10	TCGA-CM-5861	4		11	1	5	2	.
1	12838568	13513050	7	112414	674482	TCGA-D5-6928-01A-11D-1924-10	TCGA-D5-6928	1	1	3		2		.	CYT-high
								231	35	653	88	189	84	1280
								18.0469	2.73438	51.0156	6.875	14.7656	6.5625	%

## Sheet: TCGA-READ_Rainfall plots
Chromosome	Start_Position	End_Position	nMuts	Avg_intermutation_dist	Size	Tumor_Sample_Barcode	Tumor_Sample_Barcode	C>A	C>G	C>T	T>A	T>C	T>G	Filter	CYT (high/low)
5	72194041	72198476	6	887	4435	TCGA-AG-3892-01A-01D-1989-10	TCGA-AG-3892	5					1	PASS	CYT-high
2	178528916	178786108	60	4359.19	257192	TCGA-AG-A002-01A-01W-A00K-09	TCGA-AG-A002	28	1	16	3	4	8	.	CYT-low
5	140796047	141486030	104	6698.86	689983	TCGA-AG-A002-01A-01W-A00K-09	TCGA-AG-A002	44	1	47	NA	6	6	.	CYT-low
6	27211656	29331048	47	46073.7	2119392	TCGA-AG-A002-01A-01W-A00K-09	TCGA-AG-A002	26	1	17	1	NA	2	.	CYT-low
7	56288316	64707333	57	150340	8419017	TCGA-AG-A002-01A-01W-A00K-09	TCGA-AG-A002	36	NA	11	1	2	7	.	CYT-low
10	42519078	42521097	8	288.43	2019	TCGA-AG-A002-01A-01W-A00K-09	TCGA-AG-A002	6	NA	NA	NA	1	1	PASS	CYT-low
13	23330971	23340932	14	766.23	9961	TCGA-AG-A002-01A-01W-A00K-09	TCGA-AG-A002	6	NA	1	NA	2	5	PASS	CYT-low
19	8935664	9115653	36	5142.54	179989	TCGA-AG-A002-01A-01W-A00K-09	TCGA-AG-A002	22	NA	8	NA	3	3	.	CYT-low
23	108734340	110454279	15	122853	1719939	TCGA-AG-A002-01A-01W-A00K-09	TCGA-AG-A002	7	NA	6	1	1	NA	.	CYT-low
5	140807271	141478498	15	47944.8	671227	TCGA-EI-6882-01A-11D-1924-10	TCGA-EI-6882	1		12		2		.	CYT-high
2	178394332	178799902	35	11928.5	405570	TCGA-F5-6814-01A-31D-1924-10	TCGA-F5-6814	17		6	NA	3	9	.	CYT-high
5	140848892	141431159	53	11197.4	582267	TCGA-F5-6814-01A-31D-1924-10	TCGA-F5-6814	20		23	NA	5	5	.	CYT-high
19	8913802	9186645	38	7374.14	272843	TCGA-F5-6814-01A-31D-1924-10	TCGA-F5-6814	19		8	1	5	5	.	CYT-high
								237	3	155	7	34	52	488
								48.5656	0.614754	31.7623	1.43443	6.96721	10.6557	%
